# Supplementary material for: Differentiation of Lacticaseibacillus zeae Using Pan-Genome Analysis and Real-Time PCR Method Targeting a Unique Gene
Source: Foods. 2021 Sep 7;10(9):2112. doi: 10.3390/foods10092112 (PMC8468013; doi:10.3390/foods10092112)
Supplement: Supplementary file 1 [file foods-10-02112-s001.zip]

Archive with 1 entries (1 files):
- foods-1333019-supplementary.pdf
